# Supplementary material for: A Temperature/pH Double-Responsive and Physical Double-Crosslinked Hydrogel Based on PLA and Histidine
Source: Gels. 2022 Sep 7;8(9):570. doi: 10.3390/gels8090570 (PMC9498346; doi:10.3390/gels8090570)
Supplement: Supplementary file 1 [file gels-08-00570-s001.zip]

Archive with 1 entries (1 files):
- gels-1877244-supplementary material.pdf
